# Supplementary material for: Flow-Through Electrochemical Biosensor for the Detection of Listeria monocytogenes Using Oligonucleotides
Source: Sensors (Basel). 2021 May 28;21(11):3754. doi: 10.3390/s21113754 (PMC8198859; doi:10.3390/s21113754)
Supplement: Supplementary file 1 [file sensors-21-03754-s001.zip]

Archive with 1 entries (1 files):
- sensors-1205172-supplementary.pdf
